# Supplementary material for: Obesity and Insulin Resistance Alter Neural Processing of Unpleasant, but Not Pleasant, Visual Stimuli in Young Adults
Source: Brain Sci. 2025 Dec 19;16(1):3. doi: 10.3390/brainsci16010003 (PMC12839355; doi:10.3390/brainsci16010003)
Supplement: Supplementary file 1 [file brainsci-16-00003-s001.zip]

Archive with 1 entries (1 files):
- brainsci-4032316_Supplementary.pdf
